# Supplementary material for: Proanthocyanidins Maintain Cardiac Ionic Homeostasis in Aldosterone-Induced Hypertension and Heart Failure
Source: Int J Mol Sci. 2021 Sep 4;22(17):9602. doi: 10.3390/ijms22179602 (PMC8431754; doi:10.3390/ijms22179602)
Supplement: Supplementary file 1 [file ijms-22-09602-s001.zip › Table S1.xlsx]

## Sheet: No. of animals
Table S1	Number of analyzed and excluded animals.
Cardiac Function and Calcium Content	Number of Analyzed / Excluded Animals
	Control		Aldo		PRO80		Aldo+PRO80
SBP	n = 8	/ 1	n = 8	/ 1	n = 8	/ 0	n = 8	/ 0
DBP	n = 8	/ 1	n = 8	/ 0	n = 8	/ 0	n = 8	/ 0
LVSP	n = 8	/ 1	n = 8	/ 0	n = 8	/ 0	n = 8	/ 0
LVEDP	n = 8	/ 1	n = 8	/ 0	n = 8	/ 0	n = 8	/ 1
HW/BW	n = 8	/ 0	n = 8	/ 0	n = 8	/ 0	n = 8	/ 0
Calcium content	n = 8	/ 0	n = 8	/ 0	n = 8	/ 0	n = 8	/ 0
Protein Expression Quantificaction	Number of analyzed / excluded animals
	Control		Aldo		PRO80		Aldo+PRO80
ROMK (KCNJ1)	n = 8	/ 0	n = 8	/ 0	n = 8	/ 0	n = 8	/ 0
NHE1	n = 8	/ 0	n = 8	/ 0	n = 8	/ 0	n = 8	/ 1
Na/K ATPasa	n = 8	/ 1	n = 8	/ 0	n = 8	/ 1	n = 8	/ 0
NCX1	n = 8	/ 0	n = 8	/ 0	n = 8	/ 0	n = 8	/ 0
CaMKII	n = 8	/ 0	n = 8	/ 0	n = 8	/ 0	n = 8	/ 0
CaMKII phosphoThr286	n = 8	/ 0	n = 8	/ 0	n = 8	/ 0	n = 8	/ 0
CaMKII oxidada Met281-282	n = 8	/ 0	n = 8	/ 0	n = 8	/ 0	n = 8	/ 0
Cav1.2	n = 8	/ 0	n = 8	/ 0	n = 8	/ 1	n = 8	/ 0
SBP, systolic blood pressure
DBP, diastolic blood pressure
LVSP, left ventricular systolic pressure
LVEDP, left ventricular end diastolic pressure
BW, body weight
HW, heart weight
